# Supplementary material for: Evidence on the links between water insecurity, inadequate sanitation and mental health: A systematic review and meta-analysis
Source: PLoS One. 2023 May 25;18(5):e0286146. doi: 10.1371/journal.pone.0286146 (PMC10212143; doi:10.1371/journal.pone.0286146)
Supplement: S3 Appendix — (XLSX) [file pone.0286146.s004.xlsx]

## Sheet: Sheet1
Data for cotinous outcome-Meta-analysis association between water insecurity and common mental disorders
	Water insecure			Water secure
Sudy	Mean	SD	Total	Mean	SD	Total
Angela 2004	5.38	4.33	102	3.93	4.16	102
Boetang 2020	20.8	5	164	6.1	4	162
Khodharahimi 2016	10.76	3.62	1038	2.3	0.81	160
Mushavi 2019	2.2	1.5	395	1	0.5	321
Miller 2021	1.87	0.5	1297	1.27	0.3	345
Slekiene 2019	8.45	3.99	466	4.46	2.11	172
Stevenson 2012	8.2	5.88	143	1.7	1.02	183
Stevenson2016	4.86	4.27	74	3.72	3.78	49
Workman 2017	4.37	0.7	36	3.74	0.62	39
Data for binary outcome-Meta-analysis association between water insecurity and common mental disorders
Study	Events	Total	Events	Total
Kangmennaang 2020	88	209	45	290
Krumdiek 2016	97	126	45	197
Nicola 2017	10	28	7	22
Simiyu 2021	248	1096	96	3639
Thomas 2018	128	148	10	42
Wutich 2008	19	52	6	20
Data for continous outcome-Meta-analysis association between inadequate sanitation and common mental disorders
Sudy	Mean	SD	Total	Mean	SD	Total
Brewis 2019	12.48	11.26	369	10.6	11.26	3689
Caruso 2018	2.5	0.1	864	0.5	0.02	483
Gruebner 2012	0.5	0.1	499	0.3	0.06	1135
Hirve 2013	0.1	0.6	28	0.2	0.01	278
Shiras 2018	0.2	0.7	22	0.1	0.5	48
